# Supplementary material for: Assessing pyrethroid resistance in Aedes aegypti from Cordoba Colombia: Implications of kdr mutations
Source: PLoS One. 2024 Aug 22;19(8):e0309201. doi: 10.1371/journal.pone.0309201 (PMC11340990; doi:10.1371/journal.pone.0309201)
Supplement: S1 Table — (XLSX) [file pone.0309201.s001.xlsx]

## Sheet: Table S1
		Population	Lambda-cyhalothrin (% Mortality)				Permethrin (% Mortality)				Deltamethrin (% Mortality)
			R1	R2	R3	R4	R1	R2	R3	R4	R1	R2	R3	R4
		Rockefeller	100	100	100	100	100	100	100	100	100	100	100	100
		Cerete	16.6667	9.52381	9.09091	13.6364	0	0	0	0	11.5385	11.1111	37.5	14.8148
		Sahagun	62.5	33.3333	58.3333	33.3333	0	0	0	0	45.8333	40	40	30
		Planeta Rica	21.0526	11.1111	20	15.7895	4	8	8	3.84615	10	4.7619	4.34783	0
		San Bernardo del Viento	75	88.4615	85.1852	76	20	19.2308	23.0769	15.3846	60	65.2174	72.7273	50
		Lorica	42.3077	28	78.5714	46.1538	11.1111	13.6364	43.4783	8.33333	39.1304	52.1739	36.8421	28.5714
		Ayapel	23.5294	12.5	0	5.88235	0	0	0	0	69.2308	69.2308	64	73.0769
		Montelibano	20	26.9231	53.8462	36	4.34783	4	11.1111	0	39.2857	36	42.3077	57.5758
		Tierralta	45.8333	68	60	64	12	4	4	4	68	56	75	60
		Pueblo Nuevo	26.9231	25.9259	4.16667	8	0	0	0	0	32	16	12	16.6667
		Valencia	12	16.6667	16	12	8	7.69231	7.69231	7.69231	44.4444	44.4444	46.1538	44.4444
		Monteria	24	32	48	16	8	8	4	4	4	4.16667	7.40741	12
		San Andres de Sotavento	80	47.619	60.8696	77.2727	4.16667	4.16667	20.8333	12.5	78.2609	82.6087	75	68.1818
		Los Cordoba	8.33333	26.087	34.7826	21.7391	4	0	0	0	12	20.8333	12.5	12
		Puerto Libertador	80.7692	60	77.7778	63.6364	0	16.6667	13.6364	0	80.7692	88.4615	88.4615	96.1538
