# Supplementary material for: Assessing pyrethroid resistance in Aedes aegypti from Cordoba Colombia: Implications of kdr mutations
Source: PLoS One. 2024 Aug 22;19(8):e0309201. doi: 10.1371/journal.pone.0309201 (PMC11340990; doi:10.1371/journal.pone.0309201)
Supplement: S2 Table — (XLSX) [file pone.0309201.s002.xlsx]

## Sheet: Table S2
Insecticide	Population	N	Phenotype	CC/II/LL	CC/VV/VV	CC/VI/VL	CC/VI/VV	CC/VV/VL	CC/II/VL	FC/VV/VV	CC/VV/LL	FC/VI/VL	CC/VI/LL	CC/II/VV	FC/VI/VV	FF/VV/VV
Permethrin	Montería	71	Live	15	11	40	1	0	3	0	1	0	0	0	0	0
		6	Dead	0	4	0	2	0	0	0	0	0	0	0	0	0
	Cereté	69	Live	30	8	29	1	0	0	0	0	0	1	0	0	0
		5	Dead	0	5	0	0	0	0	0	0	0	0	0	0	0
	Los córdobas	13	Live	0	3	6	2	2	0	0	0	0	0	0	0	0
		69	Dead	0	39	23	1	6	0	0	0	0	0	0	0	0
	Tierralta	9	Live	1	2	6	0	0	0	0	0	0	0	0	0	0
		67	Dead	0	51	12	2	2	0	0	0	0	0	0	0	0
	Ayapel	66	Live	1	50	10	2	2	1	0	0	0	0	0	0	0
		13	Dead	0	12	0	0	0	0	0	0	0	1	0	0	0
	Planeta rica	15	Live	3	3	7	2	0	0	0	0	0	0	0	0	0
		65	Dead	0	50	14	1	0	0	0	0	0	0	0	0	0
	Sahagún	71	Live	0	51	15	1	0	2	1	0	1	0	0	0	0
		3	Dead	0	2	0	0	0	0	1	0	0	0	0	0	0
	San Andrés de Sotavento	4	Live	0	4	0	0	0	0	0	0	0	0	0	0	0
		79	Dead	0	73	0	1	1	0	3	0	1	0	0	0	0
	Pueblo nuevo	11	Live	0	4	5	0	0	0	0	0	0	1	1	0	0
		71	Dead	0	54	8	6	1	1	1	0	0	0	0	0	0
	Lorica	4	Live	2	1	1	0	0	0	0	0	0	0	0	0	0
		75	Dead	0	53	9	10	2	0	0	0	0	0	0	0	1
	Valencia	40	Live	0	16	19	0	0	0	2	0	3	0	0	0	0
		37	Dead	0	17	1	0	8	0	9	0	1	0	0	1	0
	Montelíbano	13	Live	2	5	6	0	0	0	0	0	0	0	0	0	0
		72	Dead	0	58	10	2	2	0	0	0	0	0	0	0	0
	Puerto libertador	8	Live	1	2	5	0	0	0	0	0	0	0	0	0	0
		68	Dead	0	53	11	0	0	3	0	1	0	0	0	0	0
	San Bernardo del Viento	19	Live	10	1	8	0	0	0	0	0	0	0	0	0	0
		63	Dead	0	31	23	1	3	0	1	4	0	0	0	0	0
Lambda-cyhalothrin	Montería	24	Live	14	1	6	1	0	1	0	0	0	0	1	0	0
		55	Dead	12	10	25	6	1	1	0	0	0	0	0	0	0
	Cereté	24	Live	6	4	5	1	0	1	0	0	0	1	6	0	0
		38	Dead	3	11	20	2	0	1	0	0	0	1	0	0	0
